# Supplementary material for: Partnered Excited-State Intermolecular Proton Transfer Fluorescence (P-ESIPT) Signaling for Nitrate Sensing and High-Resolution Cell-Imaging
Source: Molecules. 2022 Aug 13;27(16):5164. doi: 10.3390/molecules27165164 (PMC9416243; doi:10.3390/molecules27165164)
Supplement: Supplementary file 1 [file molecules-27-05164-s001.zip]

Archive with 1 entries (1 files):
- molecules-1823211-supplementary.pdf
